# Supplementary material for: Chemical Diversity of Essential Oils from Korean Native Populations of Agastache rugosa (Korean Mint)
Source: Molecules. 2022 Sep 26;27(19):6341. doi: 10.3390/molecules27196341 (PMC9571081; doi:10.3390/molecules27196341)
Supplement: Supplementary file 1 [file molecules-27-06341-s001.zip]

Archive with 1 entries (1 files):
- molecules-1929924-supplementary.pdf
